# Supplementary material for: Regulation of σB-Dependent Biofilm Formation in Staphylococcus aureus through Strain-Specific Signaling Induced by Diosgenin
Source: Microorganisms. 2023 Sep 23;11(10):2376. doi: 10.3390/microorganisms11102376 (PMC10609180; doi:10.3390/microorganisms11102376)
Supplement: Supplementary file 1 [file microorganisms-11-02376-s001.zip]

Archive with 1 entries (1 files):
- microorganisms-2572705-supplementary.pdf
